# Supplementary material for: Dynamic Gene Expression and Alternative Splicing Events Demonstrate Co-Regulation of Testicular Differentiation and Maturation by the Brain and Gonad in Common Carp
Source: Front Endocrinol (Lausanne). 2022 Feb 8;12:820463. doi: 10.3389/fendo.2021.820463 (PMC8867607; doi:10.3389/fendo.2021.820463)
Supplement: Supplementary file 2 [file Table_1.xlsx]

## Sheet: Sheet1
Primer pairs for the RT-PCR validation of alternative splicing events of genes detected by RNA-Seq and β-Actin gene as internal control.
Gene and primer name	Primer sequence (5'-3')
β-actin-F	GATGATGAAATTGCCGCACTG
β-actin-R	ACCAACCATGACACCCTGATGT
Kdr-F1	ACACTGGAGATCACGTGCAG
Kdr-F2	AAACCGCTGGGATAAGCCAT
Kdr-R	CCTCCCGAATGAACACCACA
Epb41l3b-F1	GGAACAGTTCGAGAGCACCA
Epb41l3b-R1	CTTCGGCTGTAACCTCCTCC
Epb41l3b-F2	GAGACTCGCATCGAGAAGAGG
Epb41l3b-R2	CGAGGGTGAAGCTGATGGTT
Cadm3-F	AAGCCGGAGTGAAGGCTGCA
Cadm3-R	TCTGCATCAGGAGCATCGTC
Cadm4-F	AAATGTCTCGCCTCAGCCAA
Cadm4-R	ACAGTGAAGACCAGCAGAGC
Macf1-F	ACAGTCTGTCCAGCTGGTAGAG
Macf1-R	CTCTAGTCCTGTAGCCCGGT
Ptprfa-F	TCAGCTCCACCAGCATCAAG
Ptprfa-R	AGCCGTGAGTAAACCACCTG
Robo2-F	TTCACCCATTGCAGCTTTGC
Robo2-R	GTGGTGGAGGCAGATCATCA
cast-rtF3mid	ACAAAGAAACCTGCTGGGGT
cast-rtR1	ACCCGAAGAAACCTTAGGCG
clasp2-rtF3mid	CTATTAGGAGATATGCGGGG
clasp2-rtR1	AGCCACATCTTCAGTCTGCC
dmxl2-rtF3 mid	AGCAGGCAGACAAAGTTCCA
dmxl2-rtR1	TCTACAGGGATGGGTGGAGG
hipk1a-rtF2	GGGCTGCAGTCCTCCAATAA
hipk1a-rtR2	CTGCCACGAAGAGGGAATGA
nrbf2b-rtF3mid	CATAGCTGGAGCTGGAGTGG
nrbf2b-rtR1	AGAGGGCGCCTTTAACCAAA
