# Supplementary material for: Dynamic Gene Expression and Alternative Splicing Events Demonstrate Co-Regulation of Testicular Differentiation and Maturation by the Brain and Gonad in Common Carp
Source: Front Endocrinol (Lausanne). 2022 Feb 8;12:820463. doi: 10.3389/fendo.2021.820463 (PMC8867607; doi:10.3389/fendo.2021.820463)
Supplement: Supplementary file 3 [file Table_2.xlsx]

## Sheet: Sheet1
Primer pairs for the QPCR validation of selected genes related to brain and testis development and β-Actin gene as internal control.
Gene name	Forward primer (5'-3')	Reverse primer (5'-3')
β-Actin	GATGATGAAATTGCCGCACTG	ACCAACCATGACACCCTGATGT
Gad2	TGGGGCGGAAGTTTGCTAAT	GCTCTGCATCAAACCCTCCT
Oxt	TATGGATCAGTCGTGTGCGG	CGGCTCCTCCTGAGATGATG
Tac1	CGAATCATCGTCACATCCGC	GGTGCGACTCGGCCATATTA
Scg2a	CAAGACCTTCAACGCAGCAC	CTCACCAGCAGTGTCGTCAT
Npy	ACGGGTATCCGACAAAACCC	GGGGTGGGACTCTGTTTCAC
Ghrh-lr	GGTGCTGGGATGACACAGAT	TCCACCCATTCCTGGAGACT
Gnrh3	GTCATACGGTTGGCTTCC	GCGTCCACCTCATTCACT
Kiss2	AAGCGAAATGAAGCGACTA	ATAACAGGAGAAGCGTGCC
Zp3l	ATCGTTCCAGAGGTGCCAAG	GAGTCCTCACGGACAACAGG
Sox30	AAAGAAGCATTCCGTGTCCA	TCTGTGTTGATAAAACCTTGTTGC
Fanci	GCTCAGTCGAACCTACAGCA	GAGACCCTGACAGCTTCACC
Dmrt1	ACGAGGCCGCCGGTAAT	TGGGCTGGTAGAAGTTGTAATAGG
Dmc1	TTGACAGCATCGCCTTCC	TTCGCAGTCCCTCCCAGT
Piwil	ACAAGGTTCTACGCAGTGAG	CCAGGCAATGTCATCAATCC
Hsd11b2	ACACATTCTCAGGTGAGGCA	TCATCAGCCTCTCAGTGCAG
